# Supplementary material for: A novel growth function incorporating the effects of reproductive energy allocation
Source: PLoS One. 2018 Jun 26;13(6):e0199346. doi: 10.1371/journal.pone.0199346 (PMC6019753; doi:10.1371/journal.pone.0199346)
Supplement: S1 Table — Growth functions are fitted to the willowy flounder Tanakius kitaharae (n = 1905 and 1809 for male and female, respectively) and the Alaska pollock Gadus chalcogrammus (n = 6062 and 8554 for male and female, respectively). ΔAIC and ΔBIC show the difference of AIC and BIC value between the generalised q-VBGF and others, respectively. The value is positive when the generalised q-VBGF is more appropriate. Numbers in parenthesis are the standard errors. (XLSX) [file pone.0199346.s003.xlsx]

## Sheet: S1_Table
Species	Fitting method	model	sex	L_hat	L_inf	K	r	p(Richards)	q	v	tau	tm	t0	variance		AIC	D AIC	BIC	D BIC
														a	b
willowy flounder	Standard	generalised q-VBGF	M	135.918	-	-	0.808095	-	1.24318	-	2.95239	-	-0.00453988	7.54117	1.36249	14823.5	0	14854.8	0
				7.92188			0.11269		0.316492		0.478502		0.0157739	0.590647	0.191211
willowy flounder	Standard	generalised q-VBGF	F	213.631	-	-	1.27953	-	2.22926	-	1.8669	-	-0.00687202	10.8223	1.44271	15197.8	0	15228.8	0
				18.3698			0.0817763		0.318235		0.110554		0.0947401	0.79271	0.21933
willowy flounder	Standard	von Bertalanffy	M	-	294.389	0.422759	-	-	-	-	-	-	-0.128592	7.76319	1.33375	14863.2	39.7	14898.5	43.7
					2.17786	0.0103863							0.0312863	0.56137	0.180807
willowy flounder	Standard	von Bertalanffy	F	-	358.013	0.35659	-	-	-	-	-	-	-0.150986	9.87041	1.79747	15275.3	77.5	15310.3	81.5
					2.93877	0.00984979							0.0381451	0.834859	0.236
willowy flounder	Standard	logistic	M	-	286.242	0.663379	-	-	-	-	-	-	1.32783	11.7486	0.380393	15178.1	354.58	15213.4	358.58
					2.15618	0.0202323							0.0187377	0.382944	0.105096
willowy flounder	Standard	logistic	F	-	353.528	0.537675	-	-	-	-	-	-	1.6459	16.6513	0.387049	15626.2	428.37	15661.2	432.38
					2.58471	0.0160538							0.0224795	0.647993	0.155664
willowy flounder	Standard	Gompertz	M	-	288.003	1.53796	-	-	-	-	-	-	0.558198	10.601	0.615034	15056.2	232.7	15091.5	236.7
					2.30659	0.0389617							0.017949	0.420147	0.12269
willowy flounder	Standard	Gompertz	F	-	354.986	1.5142	-	-	-	-	-	-	0.4508	14.58	0.759828	15487.2	289.45	15522.2	293.45
					2.89245	0.0334611							0.0145385	0.678596	0.172234
willowy flounder	Standard	Richards	M	-	296.802	0.394387	-	-1.13005	-	-	-	-	-0.340217	7.34129	1.44569	14842.9	19.39	14876.2	21.39
					3.04064	0.0192697		0.0519186					0.115831	0.566492	0.18453
willowy flounder	Standard	Richards	F	-	359.99	0.336044	-	-1.12647	-	-	-	-	-0.379235	9.31386	1.91191	15252.7	54.92	15285.7	56.92
					3.86359	0.0166142		0.0485085					0.128682	0.791909	0.230102
willowy flounder	Standard	extended VBGF	M	-	352.97	0.300904	-	-	-	0.439505	-	2.88579	-0.250627	9.67008	0.783759	14920.1	96.55	14951.4	96.55
					7.53818	0.0126113				0.0256783		0.017857	0.0390649	0.509859	0.151967
willowy flounder	Standard	extended VBGF	F	-	416.657	0.296632	-	-	-	0.405603	-	2.70551	-0.0767055	10.812	1.34906	15134	-63.8	15172.5	-56.3
					10.0352	0.0118582				0.0302571		0.0157438	0.0318213	0.721904	0.196342
willowy flounder	Shared parameter	generalised q-VBGF	M	159.246	-	-	1.03232	-	1.75898	-	2.18885	-	-0.0222422	8.18458	1.71654	30140.8	-	30196.8	-
									0.126446		0.248295
willowy flounder	Shared parameter	generalised q-VBGF	F	9.14404	-	-	0.0827164	-	1.65517	-	2.56697	-	0.0222851	0.474378	0.145307
									0.167193		0.271117
Alaksa pollock	Standard	generalised q-VBGF	M	81.1832	-	-	4.19887	-	1.01964	-	1.4718	-	-0.955737	8.72066	3.27439	53414.9	0	53461.9	0
				8.98651			0.521927		0.0185188		0.0590054		0.106375	0.299666	0.102391
Alaksa pollock	Standard	generalised q-VBGF	F	132.702	-	-	3.92603	-	1.15854	-	1.37042	-	-0.805917	10.0339	3.09145	77363.3	0	77412.7	0
				8.06283			0.168708		0.012218		0.0229047		0.0415191	0.346434	0.0978064
Alaksa pollock	Standard	von Bertalanffy	M	-	438.973	0.396522	-	-	-	-	-	-	0.148468	12.5265	2.34796	54009.5	594.56	54060.4	598.55
					1.34038	0.396522							0.00363796	0.390078	0.117913
Alaksa pollock	Standard	von Bertalanffy	F	-	472.165	0.356206	-	-	-	-	-	-	0.139263	13.5671	2.27891	77810.1	446.79	77863.5	450.79
					1.21013	0.00236192							0.0037805	0.409575	0.105428
Alaksa pollock	Standard	logistic	M	-	384.002	1.22592	-	-	-	-	-	-	1.89451	7.68239	4.04215	54170.4	755.46	54221.3	759.45
					0.70553	0.00549468							0.00618469	0.275768	0.102187
Alaksa pollock	Standard	logistic	F	-	410.067	1.12242	-	-	-	-	-	-	2.05906	9.40092	3.8986	79109.4	1746.06	79162.7	1750.06
					0.670862	0.00537443							0.00603116	0.35829	0.106093
Alaksa pollock	Standard	Gompertz	M	-	402.497	2.85017	-	-	-	-	-	-	0.759604	8.11627	3.48478	53418.6	3.73	53469.6	7.73
					0.803507	0.00971432							0.00359754	0.271117	0.0957335
Alaksa pollock	Standard	Gompertz	F	-	430.051	2.83603	-	-	-	-	-	-	0.694997	8.9502	3.47966	77624.2	260.91	77677.6	264.91
					0.732678	0.0097116							0.00297951	0.31113	0.091257
Alaksa pollock	Standard	Richards	M	-	408.13	0.681591	-	-0.184651	-	-	-	-	1.23234	8.51928	3.37195	53410.5	-4.4	53459.5	-2.4
					1.48636	0.0165982		0.0400343					0.0348797	0.302102	0.104085
Alaksa pollock	Standard	Richards	F	-	442.191	0.556699	-	-0.365541	-	-	-	-	1.1563	10.0683	3.08631	77437.4	74.12	77488.8	76.12
					1.15647	0.0084758		0.0233988					0.026876	0.353105	0.0984623
Alaksa pollock	Standard	extended VBGF	M	-	425.167	0.364669	-	-	-	-0.298058	-	1.56436	0.100887	10.3755	2.81015	53577	162.05	53623.9	162.04
					1.44058	0.00349082				0.0237783		0.00603225	0.0051477	0.342173	0.107078
Alaksa pollock	Standard	extended VBGF	F	-	629.532	0.222641	-	-	-	0.571826	-	3.82992	0.0710421	11.4812	2.68466	77373	9.71	77422.4	9.71
					15.868	0.00832334				0.015939		0.0282433	0.0061999	0.372433	0.0999554
Alaksa pollock	Shared parameter	generalised q-VBGF	M	123	-	-	1.87533	-	0.928309	-	1.90267	-	-0.305485	9.8699	3.07861	130974	-	131042	-
									0.0162093		0.0388981
Alaksa pollock	Shared parameter	generalised q-VBGF	F	2.92446	-	-	0.074787	-	1.00567	-	1.99715	-	0.0293864	0.244084	0.0728349
									0.0163245		0.0444971
