# Supplementary material for: A novel growth function incorporating the effects of reproductive energy allocation
Source: PLoS One. 2018 Jun 26;13(6):e0199346. doi: 10.1371/journal.pone.0199346 (PMC6019753; doi:10.1371/journal.pone.0199346)
Supplement: S2 Table — Numbers in parenthesis are the standard errors. (XLSX) [file pone.0199346.s004.xlsx]

## Sheet: S2_Table
Species	Fitting method	model	sex	year class	L_hat	r	q	tau	t0
Antarctic minke whale	Shared parameter	generalised q-VBGF	M	1970-79	6.84081	0.115604	2.19653	19.9774	0.18406
								10.0956
Antarctic minke whale	Shared parameter	generalised q-VBGF	M	1960-69				11.7805
								4.54888
Antarctic minke whale	Shared parameter	generalised q-VBGF	M	1950-59				9.56939
								3.12393
Antarctic minke whale	Shared parameter	generalised q-VBGF	M	1940-49				8.68189
								2.50813
Antarctic minke whale	Shared parameter	generalised q-VBGF	F	1970-79	0.204181	0.021065	0.999802	62.5522	0.401392
								66.2171
Antarctic minke whale	Shared parameter	generalised q-VBGF	F	1960-69				28.1735
								17.9466
Antarctic minke whale	Shared parameter	generalised q-VBGF	F	1950-59				20.6168
								10.7286
Antarctic minke whale	Shared parameter	generalised q-VBGF	F	1940-49				16.9669
								7.62864
