# Supplementary material for: A novel growth function incorporating the effects of reproductive energy allocation
Source: PLoS One. 2018 Jun 26;13(6):e0199346. doi: 10.1371/journal.pone.0199346 (PMC6019753; doi:10.1371/journal.pone.0199346)
Supplement: S3 Table — Numbers in parenthesis are the standard errors. (XLSX) [file pone.0199346.s005.xlsx]

## Sheet: S3_Table
Species	Fitting method	model	sex-instar	L_hat	r	q	tau	t0	s
snow crab	Shared parameter	generalised q-VBGF	M13	0.140709	2.67182	0	13.0281	-3.41734	1.41895
							0.728693
snow crab	Shared parameter	generalised q-VBGF	M12				11.9342
						0.178312	0.484987
snow crab	Shared parameter	generalised q-VBGF	M11	0.316511	0.919344		10.8408	1.65884	0.251985
							0.475012
snow crab	Shared parameter	generalised q-VBGF	F11			0.00822126	10.5366
						0.140748	0.520373
