# Supplementary material for: A novel growth function incorporating the effects of reproductive energy allocation
Source: PLoS One. 2018 Jun 26;13(6):e0199346. doi: 10.1371/journal.pone.0199346 (PMC6019753; doi:10.1371/journal.pone.0199346)
Supplement: S4 Table — To justify the comparison of the confidence interval, size at age data are removed randomly (male = 154, female = 303) to adjust and match the total sample size of the gonad at length data. The number in parenthesis is the standard error. (XLSX) [file pone.0199346.s006.xlsx]

## Sheet: S4_Table
Species	Fitting method	model	sex	n	L_hat	r'	q	tau	t0	conversion factor c	sgrowth	sreproductive	a	b
Alaska pollock	Simultaneous	generalised q-VBGF	M	6216	113.864	4.00523	1.08967	1.38607	-0.848197	0.00421007	0.0918279	0.33374	1.14*10-5	2.944
					4.26442	0.10095	0.00741796	0.0087219	0.0263321	0.000134687	0.000834528	0.0190156
Alaska pollock	Simultaneous	generalised q-VBGF	F	8857	127.364	1.64334	0.994387	2.16807	-0.222578	0.00867581	0.0876942	0.346823	1.54*10-5	2.889
					3.34284	0.0379171	0.0258281	0.042615	0.0170572	0.000226966	0.000684823	0.0141109
Alaska pollock	Simultaneous (adjusted sample)*	generalised q-VBGF	M	6062	139.89	3.89685	1.1301	1.331	-0.782266	0.00452451	0.0921667	0.338324	1.14*10-5	2.944
					6.27828	0.114051	0.0102098	0.0133895	0.0293119	0.000159011	0.000848858	0.0196666
Alaska pollock	Simultaneous (adjusted sample)*	generalised q-VBGF	F	8554	122.89	2.01756	1.05582	1.9149	-0.357612	0.0078563	0.0872006	0.355189	1.54*10-5	2.889
					3.41006	0.0473976	0.0183733	0.0314096	0.0190439	0.000209179	0.000684127	0.0146878
