# Supplementary material for: A novel growth function incorporating the effects of reproductive energy allocation
Source: PLoS One. 2018 Jun 26;13(6):e0199346. doi: 10.1371/journal.pone.0199346 (PMC6019753; doi:10.1371/journal.pone.0199346)
Supplement: S1 File — An MS-Excel worksheet template for the calculation of the generalised q-VBGF with three different fitting methods and four extended forms. (XLSX) [file pone.0199346.s008.xlsx]

## Sheet: Standard 1
Standard fit 1: This method estimates a somatic growth curve by a simple least-squares method.
Parameters
w_hat	436.324
r	1.71544
q	3.35604
t	0.934817
t0	-0.0371293
Sum of residuals
16820.8
Raw data			Estimated value			Graph data
Age (year)	Body size		Estimated body size	Residuals		Age	Body size
0.1	11.6787		9.99667	2.8292		0	1.37585
0.2	27.0361		20.5803	41.6778		0.1	9.99667
0.3	20.4191		31.1782	115.758		0.2	20.5803
0.4	37.8239		41.2308	11.6072		0.3	31.1782
0.5	55.1386		50.5889	20.6996		0.4	41.2308
0.6	58.2469		59.2457	0.997582		0.5	50.5889
0.7	74.401		67.2446	51.214		0.6	59.2457
0.8	81.1436		74.6443	42.241		0.7	67.2446
0.9	71.8019		81.505	94.1497		0.8	74.6443
1	72.2969		87.8828	242.921		0.9	81.505
1.1	93.3042		93.8286	0.274962		1	87.8828
1.2	107.632		99.3871	67.9845		1.1	93.8286
1.3	116.157		104.598	133.626		1.2	99.3871
1.4	110.816		109.495	1.74579		1.3	104.598
1.5	97.2554		114.109	284.026		1.4	109.495
1.6	140.293		118.465	476.443		1.5	114.109
1.7	133.244		122.588	113.538		1.6	118.465
1.8	120.174		126.498	39.9909		1.7	122.588
1.9	131.013		130.213	0.639897		1.8	126.498
2	135.158		133.748	1.98754		1.9	130.213
2.1	133.942		137.118	10.088		2	133.748
2.2	127.712		140.337	159.375		2.1	137.118
2.3	137.042		143.414	40.5984		2.2	140.337
2.4	125.86		146.361	420.27		2.3	143.414
2.5	147.033		149.186	4.63825		2.4	146.361
2.6	163.213		151.899	128.016		2.5	149.186
2.7	146.478		154.506	64.4417		2.6	151.899
2.8	165.475		157.014	71.5859		2.7	154.506
2.9	154.753		159.43	21.8723		2.8	157.014
3	158.111		161.759	13.3094		2.9	159.43
3.1	165.099		164.007	1.19294		3	161.759
3.2	170.489		166.178	18.5828		3.1	164.007
3.3	167.983		168.277	0.0867894		3.2	166.178
3.4	159.783		170.308	110.763		3.3	168.277
3.5	199.991		172.274	768.216		3.4	170.308
3.6	178.533		174.179	18.9535		3.5	172.274
3.7	198.577		176.027	508.494		3.6	174.179
3.8	158.53		177.819	372.068		3.7	176.027
3.9	153.86		179.56	660.473		3.8	177.819
4	196.702		181.251	238.755		3.9	179.56
4.1	199.293		182.894	268.913		4	181.251
4.2	188.833		184.493	18.8379		4.1	182.894
4.3	191.441		186.049	29.0799		4.2	184.493
4.4	191.347		187.564	14.3161		4.3	186.049
4.5	194.392		189.04	28.6431		4.4	187.564
4.6	177.458		190.478	169.533		4.5	189.04
4.7	206.996		191.881	228.458		4.6	190.478
4.8	188.984		193.249	18.1957		4.7	191.881
4.9	177.623		194.585	287.698		4.8	193.249
5	196.906		195.889	1.03491		4.9	194.585
5.1	203.768		197.163	43.6337		5	195.889
5.2	218.983		198.407	423.352		5.1	197.163
5.3	204.828		199.624	27.0853		5.2	198.407
5.4	209.792		200.814	80.6068		5.3	199.624
5.5	177.767		201.978	586.183		5.4	200.814
5.6	229.123		203.117	676.31		5.5	201.978
5.7	198.169		204.232	36.7664		5.6	203.117
5.8	225.621		205.324	411.94		5.7	204.232
5.9	197.153		206.394	85.3959		5.8	205.324
6	184.106		207.442	544.57		5.9	206.394
6.1	205.103		208.47	11.336		6	207.442
6.2	196.442		209.477	169.899		6.1	208.47
6.3	205.979		210.465	20.1166		6.2	209.477
6.4	199.998		211.434	130.781		6.3	210.465
6.5	196.638		212.384	247.948		6.4	211.434
6.6	210.671		213.318	7.00192		6.5	212.384
6.7	188.671		214.234	653.428		6.6	213.318
6.8	206.036		215.133	82.7589		6.7	214.234
6.9	209.1		216.017	47.8443		6.8	215.133
7	212.149		216.885	22.4274		6.9	216.017
7.1	219.082		217.738	1.80519		7	216.885
7.2	212.976		218.576	31.361		7.1	217.738
7.3	222.407		219.401	9.03821		7.2	218.576
7.4	240.719		220.211	420.57		7.3	219.401
7.5	234.414		221.008	179.723		7.4	220.211
7.6	232.983		221.792	125.244		7.5	221.008
7.7	230.346		222.563	60.5771		7.6	221.792
7.8	222.395		223.322	0.860684		7.7	222.563
7.9	237.169		224.069	171.609		7.8	223.322
8	223.164		224.805	2.69222		7.9	224.069
8.1	214.153		225.529	129.401		8	224.805
8.2	232.677		226.242	41.4106		8.1	225.529
8.3	227.406		226.944	0.213014		8.2	226.242
8.4	236.42		227.636	77.164		8.3	226.944
8.5	213.86		228.318	209.037		8.4	227.636
8.6	244.118		228.989	228.892		8.5	228.318
8.7	231.468		229.651	3.30226		8.6	228.989
8.8	219.427		230.304	118.307		8.7	229.651
8.9	202.921		230.947	785.459		8.8	230.304
9	255.361		231.581	565.453		8.9	230.947
9.1	220.955		232.207	126.592		9	231.581
9.2	228.691		232.824	17.0818		9.1	232.207
9.3	245.568		233.432	147.292		9.2	232.824
9.4	222.863		234.032	124.761		9.3	233.432
9.5	270.559		234.625	1291.3		9.4	234.032
9.6	209.289		235.209	671.858		9.5	234.625
9.7	223.975		235.786	139.485		9.6	235.209
9.8	241.182		236.355	23.2993		9.7	235.786
9.9	235.646		236.917	1.61611		9.8	236.355
10	256.58		237.472	365.126		9.9	236.917
						10	237.472

## Sheet: Standard 2
Standard fit 2: This method estimates a somatic growth curve by a maximum likelihood method.
Parameters
w_hat	214.692
r	1.34485
q	3.0919
t	1.47942
t0	-0.0174612
a	0.782829
b	8.89085
Log-likelihood
-395.587
Raw data			Estimated value				Graph data
Age (year)	Body size		Estimated body size	Standard deviation	Log- likelihood		Age	Body size	Lower	Upper
0.1	11.6787		10.3323	8.96913	-3.12399		0	0.906009	18.3321	-16.5201
0.2	27.0361		21.0679	9.04741	-3.33899		0.1	10.3323	27.9118	-7.24716
0.3	20.4191		31.5529	9.1257	-3.87429		0.2	21.0679	38.8009	3.335
0.4	37.8239		41.4314	9.20398	-3.21539		0.3	31.5529	49.4393	13.6666
0.5	55.1386		50.626	9.28226	-3.26521		0.4	41.4314	59.4712	23.3916
0.6	58.2469		59.1515	9.36055	-3.16011		0.5	50.626	68.8193	32.4328
0.7	74.401		67.0538	9.43883	-3.46672		0.6	59.1515	77.4981	40.8048
0.8	81.1436		74.3882	9.51711	-3.42396		0.7	67.0538	85.554	48.5537
0.9	71.8019		81.2091	9.5954	-3.6608		0.8	74.3882	93.0417	55.7346
1	72.2969		87.5677	9.67368	-4.43432		0.9	81.2091	100.016	62.4021
1.1	93.3042		93.5099	9.75196	-3.19663		1	87.5677	106.528	68.6073
1.2	107.632		99.0766	9.83024	-3.58315		1.1	93.5099	112.624	74.396
1.3	116.157		104.304	9.90853	-3.92784		1.2	99.0766	118.344	79.8094
1.4	110.816		109.225	9.98681	-3.2329		1.3	104.304	123.725	84.8835
1.5	97.2554		113.866	10.0651	-4.5898		1.4	109.225	128.799	89.6505
1.6	140.293		118.253	10.1434	-5.59627		1.5	113.866	133.594	94.1385
1.7	133.244		122.409	10.2217	-3.80526		1.6	118.253	138.134	98.3724
1.8	120.174		126.352	10.2999	-3.43091		1.7	122.409	142.443	102.374
1.9	131.013		130.099	10.3782	-3.26252		1.8	126.352	146.539	106.164
2	135.158		133.667	10.4565	-3.27633		1.9	130.099	150.44	109.758
2.1	133.942		137.069	10.5348	-3.31767		2	133.667	154.162	113.172
2.2	127.712		140.318	10.6131	-3.98642		2.1	137.069	157.717	116.421
2.3	137.042		143.425	10.6914	-3.46656		2.2	140.318	161.12	119.517
2.4	125.86		146.399	10.7696	-5.11424		2.3	143.425	164.38	122.47
2.5	147.033		149.251	10.8479	-3.32382		2.4	146.399	167.508	125.291
2.6	163.213		151.988	10.9262	-3.83782		2.5	149.251	170.513	127.989
2.7	146.478		154.618	11.0045	-3.59081		2.6	151.988	173.403	130.573
2.8	165.475		157.147	11.0828	-3.60661		2.7	154.618	176.187	133.049
2.9	154.753		159.583	11.1611	-3.425		2.8	157.147	178.87	135.425
3	158.111		161.93	11.2393	-3.39609		2.9	159.583	181.459	137.707
3.1	165.099		164.194	11.3176	-3.3485		3	161.93	183.959	139.901
3.2	170.489		166.38	11.3959	-3.4172		3.1	164.194	186.377	142.011
3.3	167.983		168.492	11.4742	-3.36002		3.2	166.38	188.716	144.044
3.4	159.783		170.534	11.5525	-3.79883		3.3	168.492	190.981	146.002
3.5	199.991		172.51	11.6308	-6.16388		3.4	170.534	193.177	147.891
3.6	178.533		174.424	11.709	-3.44086		3.5	172.51	195.307	149.714
3.7	198.577		176.279	11.7873	-5.17516		3.6	174.424	197.374	151.474
3.8	158.53		178.077	11.8656	-4.74953		3.7	176.279	199.382	153.176
3.9	153.86		179.823	11.9439	-5.76168		3.8	178.077	201.334	154.821
4	196.702		181.517	12.0222	-4.2034		3.9	179.823	203.233	156.413
4.1	199.293		183.163	12.1004	-4.3006		4	181.517	205.08	157.954
4.2	188.833		184.763	12.1787	-3.47447		4.1	183.163	206.88	159.446
4.3	191.441		186.319	12.257	-3.51235		4.2	184.763	208.634	160.893
4.4	191.347		187.834	12.3353	-3.47198		4.3	186.319	210.343	162.296
4.5	194.392		189.308	12.4136	-3.52159		4.4	187.834	212.011	163.656
4.6	177.458		190.744	12.4919	-4.00962		4.5	189.308	213.638	164.977
4.7	206.996		192.143	12.5701	-4.14833		4.6	190.744	215.228	166.26
4.8	188.984		193.507	12.6484	-3.52042		4.7	192.143	216.78	167.505
4.9	177.623		194.838	12.7267	-4.37744		4.8	193.507	218.298	168.716
5	196.906		196.136	12.805	-3.47058		4.9	194.838	219.782	169.893
5.1	203.768		197.403	12.8833	-3.59692		5	196.136	221.234	171.038
5.2	218.983		198.641	12.9616	-4.71248		5.1	197.403	222.654	172.152
5.3	204.828		199.85	13.0398	-3.55984		5.2	198.641	224.045	173.236
5.4	209.792		201.031	13.1181	-3.71596		5.3	199.85	225.408	174.291
5.5	177.767		202.186	13.1964	-5.21093		5.4	201.031	226.743	175.319
5.6	229.123		203.316	13.2747	-5.39462		5.5	202.186	228.051	176.321
5.7	198.169		204.42	13.353	-3.62027		5.6	203.316	229.334	177.297
5.8	225.621		205.502	13.4313	-4.6384		5.7	204.42	230.592	178.249
5.9	197.153		206.56	13.5095	-3.76478		5.8	205.502	231.827	179.177
6	184.106		207.597	13.5878	-5.02249		5.9	206.56	233.039	180.082
6.1	205.103		208.612	13.6661	-3.56683		6	207.597	234.229	180.965
6.2	196.442		209.607	13.7444	-3.99828		6.1	208.612	235.398	181.827
6.3	205.979		210.582	13.8227	-3.60068		6.2	209.607	236.546	182.668
6.4	199.998		211.538	13.901	-3.89547		6.3	210.582	237.674	183.489
6.5	196.638		212.475	13.9792	-4.19821		6.4	211.538	238.783	184.292
6.6	210.671		213.394	14.0575	-3.58085		6.5	212.475	239.874	185.075
6.7	188.671		214.296	14.1358	-5.21064		6.6	213.394	240.947	185.841
6.8	206.036		215.181	14.2141	-3.78013		6.7	214.296	242.002	186.59
6.9	209.1		216.05	14.2924	-3.69688		6.8	215.181	243.04	187.321
7	212.149		216.902	14.3707	-3.63883		6.9	216.05	244.063	188.037
7.1	219.082		217.74	14.4489	-3.59387		7	216.902	245.069	188.736
7.2	212.976		218.563	14.5272	-3.6689		7.1	217.74	246.06	189.42
7.3	222.407		219.371	14.6055	-3.62194		7.2	218.563	247.036	190.089
7.4	240.719		220.165	14.6838	-4.58531		7.3	219.371	247.998	190.744
7.5	234.414		220.946	14.7621	-4.02718		7.4	220.165	248.946	191.385
7.6	232.983		221.713	14.8404	-3.90463		7.5	220.946	249.88	192.012
7.7	230.346		222.468	14.9186	-3.76099		7.6	221.713	250.801	192.626
7.8	222.395		223.21	14.9969	-3.62826		7.7	222.468	251.709	193.228
7.9	237.169		223.94	15.0752	-4.01703		7.8	223.21	252.604	193.816
8	223.164		224.658	15.1535	-3.64203		7.9	223.94	253.488	194.393
8.1	214.153		225.365	15.2318	-3.91322		8	224.658	254.359	194.958
8.2	232.677		226.061	15.31	-3.74083		8.1	225.365	255.219	195.511
8.3	227.406		226.745	15.3883	-3.65347		8.2	226.061	256.068	196.053
8.4	236.42		227.419	15.4666	-3.82697		8.3	226.745	256.906	196.584
8.5	213.86		228.083	15.5449	-4.08127		8.4	227.419	257.734	197.105
8.6	244.118		228.737	15.6232	-4.15237		8.5	228.083	258.551	197.615
8.7	231.468		229.38	15.7015	-3.68154		8.6	228.737	259.358	198.115
8.8	219.427		230.015	15.7797	-3.90277		8.7	229.38	260.155	198.605
8.9	202.921		230.639	15.858	-5.21022		8.8	230.015	260.943	199.086
9	255.361		231.255	15.9363	-4.83151		8.9	230.639	261.721	199.558
9.1	220.955		231.862	16.0146	-3.92436		9	231.255	262.49	200.02
9.2	228.691		232.461	16.0929	-3.72476		9.1	231.862	263.251	200.474
9.3	245.568		233.05	16.1712	-4.00178		9.2	232.461	264.003	200.918
9.4	222.863		233.632	16.2494	-3.92661		9.3	233.05	264.746	201.355
9.5	270.559		234.205	16.3277	-6.19048		9.4	233.632	265.481	201.783
9.6	209.289		234.771	16.406	-4.92284		9.5	234.205	266.208	202.203
9.7	223.975		235.329	16.4843	-3.95853		9.6	234.771	266.927	202.615
9.8	241.182		235.879	16.5626	-3.77734		9.7	235.329	267.638	203.02
9.9	235.646		236.422	16.6409	-3.73189		9.8	235.879	268.342	203.417
10	256.58		236.958	16.7191	-4.4242		9.9	236.422	269.038	203.806
							10	236.958	269.728	204.189

## Sheet: Shared
Shared parameter fit: This fitting method estimates somatic growth curves of males and females dependently with shared parameters (w_hat, r, and t0) to elucidate a common growth trajectory before maturation.
Parameters
	MALE	FEMALE
w_hat	1045.47	1045.47
r	2.1824	2.1824
q	2.76217	3.1246
t	0.531936	0.623186
t0	-0.0683805	-0.0683805
Sum of residuals
31198.7
Raw data				Estimated value			Graph data
							Estimated data			Raw data
Sex (1=M, 2=F)	Age (year)	Body size		Estimated body size	Residuals		Age	Male body size	Female body size	Male age	Male body size	Female age	Female body size
1	0.1	6.59397		9.91387	11.0217		0	2.10803	2.13438	0.1	6.59397	#N/A	#N/A
1	0.2	29.8221		19.4682	107.202		0.1	9.91387	10.1925	0.2	29.8221	#N/A	#N/A
1	0.3	30.8377		29.0636	3.14742		0.2	19.4682	20.2713	0.3	30.8377	#N/A	#N/A
1	0.4	30.5287		38.135	57.8558		0.3	29.0636	30.5899	0.4	30.5287	#N/A	#N/A
1	0.5	54.5656		46.5239	64.6677		0.4	38.135	40.5124	0.5	54.5656	#N/A	#N/A
1	0.6	51.4858		54.2214	7.4839		0.5	46.5239	49.8284	0.6	51.4858	#N/A	#N/A
1	0.7	55.7283		61.2722	30.7347		0.6	54.2214	58.4938	0.7	55.7283	#N/A	#N/A
1	0.8	66.1224		67.7374	2.60833		0.7	61.2722	66.5299	0.8	66.1224	#N/A	#N/A
1	0.9	54.4525		73.6794	369.673		0.8	67.7374	73.9822	0.9	54.4525	#N/A	#N/A
1	1	75.874		79.1564	10.7741		0.9	73.6794	80.903	1	75.874	#N/A	#N/A
1	1.1	75.5725		84.2204	74.785		1	79.1564	87.3438	1.1	75.5725	#N/A	#N/A
1	1.2	75.3696		88.9171	183.536		1.1	84.2204	93.3526	1.2	75.3696	#N/A	#N/A
1	1.3	93.3834		93.2864	0.00941832		1.2	88.9171	98.9723	1.3	93.3834	#N/A	#N/A
1	1.4	94.4241		97.3628	8.63565		1.3	93.2864	104.241	1.4	94.4241	#N/A	#N/A
1	1.5	125.655		101.176	599.2		1.4	97.3628	109.194	1.5	125.655	#N/A	#N/A
1	1.6	105.433		104.753	0.461833		1.5	101.176	113.86	1.6	105.433	#N/A	#N/A
1	1.7	102.702		108.116	29.3161		1.6	104.753	118.265	1.7	102.702	#N/A	#N/A
1	1.8	117.703		111.285	41.1802		1.7	108.116	122.432	1.8	117.703	#N/A	#N/A
1	1.9	110.91		114.278	11.3468		1.8	111.285	126.383	1.9	110.91	#N/A	#N/A
1	2	135.73		117.11	346.707		1.9	114.278	130.136	2	135.73	#N/A	#N/A
1	2.1	128.374		119.795	73.6105		2	117.11	133.706	2.1	128.374	#N/A	#N/A
1	2.2	130.545		122.344	67.2494		2.1	119.795	137.109	2.2	130.545	#N/A	#N/A
1	2.3	139.794		124.769	225.744		2.2	122.344	140.356	2.3	139.794	#N/A	#N/A
1	2.4	127.24		127.08	0.0255646		2.3	124.769	143.46	2.4	127.24	#N/A	#N/A
1	2.5	114.071		129.284	231.426		2.4	127.08	146.431	2.5	114.071	#N/A	#N/A
1	2.6	150.098		131.39	349.971		2.5	129.284	149.278	2.6	150.098	#N/A	#N/A
1	2.7	135.936		133.405	6.40589		2.6	131.39	152.01	2.7	135.936	#N/A	#N/A
1	2.8	136.187		135.335	0.725612		2.7	133.405	154.635	2.8	136.187	#N/A	#N/A
1	2.9	139.284		137.186	4.39961		2.8	135.335	157.159	2.9	139.284	#N/A	#N/A
1	3	152.507		138.963	183.445		2.9	137.186	159.589	3	152.507	#N/A	#N/A
1	3.1	135.887		140.671	22.8847		3	138.963	161.931	3.1	135.887	#N/A	#N/A
1	3.2	150.849		142.313	72.857		3.1	140.671	164.19	3.2	150.849	#N/A	#N/A
1	3.3	141.274		143.895	6.87142		3.2	142.313	166.371	3.3	141.274	#N/A	#N/A
1	3.4	139.41		145.42	36.1196		3.3	143.895	168.478	3.4	139.41	#N/A	#N/A
1	3.5	137.742		146.891	83.7004		3.4	145.42	170.516	3.5	137.742	#N/A	#N/A
1	3.6	145.105		148.311	10.2743		3.5	146.891	172.488	3.6	145.105	#N/A	#N/A
1	3.7	160.446		149.683	115.862		3.6	148.311	174.398	3.7	160.446	#N/A	#N/A
1	3.8	149.281		151.009	2.98775		3.7	149.683	176.25	3.8	149.281	#N/A	#N/A
1	3.9	131.61		152.293	427.783		3.8	151.009	178.045	3.9	131.61	#N/A	#N/A
1	4	159.185		153.535	31.9164		3.9	152.293	179.788	4	159.185	#N/A	#N/A
1	4.1	136.671		154.74	326.481		4	153.535	181.48	4.1	136.671	#N/A	#N/A
1	4.2	136.264		155.907	385.854		4.1	154.74	183.124	4.2	136.264	#N/A	#N/A
1	4.3	135.965		157.04	444.173		4.2	155.907	184.722	4.3	135.965	#N/A	#N/A
1	4.4	170.536		158.14	153.659		4.3	157.04	186.277	4.4	170.536	#N/A	#N/A
1	4.5	149.813		159.208	88.2532		4.4	158.14	187.791	4.5	149.813	#N/A	#N/A
1	4.6	175.329		160.246	227.51		4.5	159.208	189.264	4.6	175.329	#N/A	#N/A
1	4.7	159.691		161.255	2.44556		4.6	160.246	190.7	4.7	159.691	#N/A	#N/A
1	4.8	167.115		162.236	23.7968		4.7	161.255	192.099	4.8	167.115	#N/A	#N/A
1	4.9	164.468		163.192	1.62743		4.8	162.236	193.464	4.9	164.468	#N/A	#N/A
1	5	179.283		164.122	229.832		4.9	163.192	194.795	5	179.283	#N/A	#N/A
1	5.1	151.284		165.029	188.919		5	164.122	196.095	5.1	151.284	#N/A	#N/A
1	5.2	169.544		165.912	13.1916		5.1	165.029	197.364	5.2	169.544	#N/A	#N/A
1	5.3	188.007		166.773	450.865		5.2	165.912	198.603	5.3	188.007	#N/A	#N/A
1	5.4	138.925		167.613	823.032		5.3	166.773	199.814	5.4	138.925	#N/A	#N/A
1	5.5	166.975		168.433	2.12608		5.4	167.613	200.998	5.5	166.975	#N/A	#N/A
1	5.6	162.248		169.233	48.7954		5.5	168.433	202.155	5.6	162.248	#N/A	#N/A
1	5.7	161.234		170.015	77.1041		5.6	169.233	203.287	5.7	161.234	#N/A	#N/A
1	5.8	166.206		170.778	20.9102		5.7	170.015	204.396	5.8	166.206	#N/A	#N/A
1	5.9	173.273		171.524	3.05688		5.8	170.778	205.48	5.9	173.273	#N/A	#N/A
1	6	151.192		172.254	443.595		5.9	171.524	206.542	6	151.192	#N/A	#N/A
1	6.1	186.533		172.967	184.035		6	172.254	207.582	6.1	186.533	#N/A	#N/A
1	6.2	200.092		173.665	698.409		6.1	172.967	208.602	6.2	200.092	#N/A	#N/A
1	6.3	181.582		174.348	52.3436		6.2	173.665	209.601	6.3	181.582	#N/A	#N/A
1	6.4	171.425		175.016	12.8921		6.3	174.348	210.58	6.4	171.425	#N/A	#N/A
1	6.5	181.4		175.67	32.8356		6.4	175.016	211.54	6.5	181.4	#N/A	#N/A
1	6.6	168.63		176.311	58.9962		6.5	175.67	212.482	6.6	168.63	#N/A	#N/A
1	6.7	186.62		176.939	93.7208		6.6	176.311	213.406	6.7	186.62	#N/A	#N/A
1	6.8	155.179		177.554	500.638		6.7	176.939	214.313	6.8	155.179	#N/A	#N/A
1	6.9	156.813		178.157	455.549		6.8	177.554	215.203	6.9	156.813	#N/A	#N/A
1	7	168.07		178.748	114.018		6.9	178.157	216.077	7	168.07	#N/A	#N/A
1	7.1	197.886		179.328	344.411		7	178.748	216.936	7.1	197.886	#N/A	#N/A
1	7.2	167.981		179.897	141.981		7.1	179.328	217.779	7.2	167.981	#N/A	#N/A
1	7.3	173.148		180.455	53.3959		7.2	179.897	218.608	7.3	173.148	#N/A	#N/A
1	7.4	219.701		181.003	1497.6		7.3	180.455	219.422	7.4	219.701	#N/A	#N/A
1	7.5	201.756		181.54	408.695		7.4	181.003	220.222	7.5	201.756	#N/A	#N/A
1	7.6	181.528		182.068	0.291218		7.5	181.54	221.009	7.6	181.528	#N/A	#N/A
1	7.7	186.477		182.586	15.1348		7.6	182.068	221.783	7.7	186.477	#N/A	#N/A
1	7.8	187.04		183.096	15.5539		7.7	182.586	222.544	7.8	187.04	#N/A	#N/A
1	7.9	172.206		183.596	129.733		7.8	183.096	223.292	7.9	172.206	#N/A	#N/A
1	8	185.511		184.088	2.02707		7.9	183.596	224.029	8	185.511	#N/A	#N/A
1	8.1	184.693		184.571	0.0149757		8	184.088	224.754	8.1	184.693	#N/A	#N/A
1	8.2	197.011		185.046	143.168		8.1	184.571	225.467	8.2	197.011	#N/A	#N/A
1	8.3	197.579		185.513	145.591		8.2	185.046	226.169	8.3	197.579	#N/A	#N/A
1	8.4	175.18		185.972	116.458		8.3	185.513	226.861	8.4	175.18	#N/A	#N/A
1	8.5	194.137		186.424	59.4902		8.4	185.972	227.542	8.5	194.137	#N/A	#N/A
1	8.6	177.14		186.868	94.6234		8.5	186.424	228.213	8.6	177.14	#N/A	#N/A
1	8.7	188.263		187.305	0.918343		8.6	186.868	228.873	8.7	188.263	#N/A	#N/A
1	8.8	170.372		187.735	301.505		8.7	187.305	229.524	8.8	170.372	#N/A	#N/A
1	8.9	191.233		188.159	9.44866		8.8	187.735	230.166	8.9	191.233	#N/A	#N/A
1	9	193.587		188.576	25.1153		8.9	188.159	230.798	9	193.587	#N/A	#N/A
1	9.1	177.98		188.986	121.144		9	188.576	231.421	9.1	177.98	#N/A	#N/A
1	9.2	189.925		189.391	0.285408		9.1	188.986	232.036	9.2	189.925	#N/A	#N/A
1	9.3	175.952		189.789	191.46		9.2	189.391	232.641	9.3	175.952	#N/A	#N/A
1	9.4	209.612		190.181	377.558		9.3	189.789	233.239	9.4	209.612	#N/A	#N/A
1	9.5	187.671		190.567	8.38826		9.4	190.181	233.828	9.5	187.671	#N/A	#N/A
1	9.6	186.474		190.948	20.0181		9.5	190.567	234.409	9.6	186.474	#N/A	#N/A
1	9.7	197.894		191.323	43.1834		9.6	190.948	234.982	9.7	197.894	#N/A	#N/A
1	9.8	190.353		191.693	1.7962		9.7	191.323	235.548	9.8	190.353	#N/A	#N/A
1	9.9	189.789		192.057	5.14375		9.8	191.693	236.106	9.9	189.789	#N/A	#N/A
1	10	197.51		192.417	25.9409		9.9	192.057	236.657	10	197.51	#N/A	#N/A
2	0.1	11.6787		10.1925	2.20866		10	192.417	237.2	#N/A	#N/A	0.1	11.6787
2	0.2	27.0361		20.2713	45.7637					#N/A	#N/A	0.2	27.0361
2	0.3	20.4191		30.5899	103.444					#N/A	#N/A	0.3	20.4191
2	0.4	37.8239		40.5124	7.22801					#N/A	#N/A	0.4	37.8239
2	0.5	55.1386		49.8284	28.1978					#N/A	#N/A	0.5	55.1386
2	0.6	58.2469		58.4938	0.0609732					#N/A	#N/A	0.6	58.2469
2	0.7	74.401		66.5299	61.9544					#N/A	#N/A	0.7	74.401
2	0.8	81.1436		73.9822	51.2863					#N/A	#N/A	0.8	81.1436
2	0.9	71.8019		80.903	82.8298					#N/A	#N/A	0.9	71.8019
2	1	72.2969		87.3438	226.41					#N/A	#N/A	1	72.2969
2	1.1	93.3042		93.3526	0.00233889					#N/A	#N/A	1.1	93.3042
2	1.2	107.632		98.9723	74.9957					#N/A	#N/A	1.2	107.632
2	1.3	116.157		104.241	141.987					#N/A	#N/A	1.3	116.157
2	1.4	110.816		109.194	2.63125					#N/A	#N/A	1.4	110.816
2	1.5	97.2554		113.86	275.696					#N/A	#N/A	1.5	97.2554
2	1.6	140.293		118.265	485.246					#N/A	#N/A	1.6	140.293
2	1.7	133.244		122.432	116.887					#N/A	#N/A	1.7	133.244
2	1.8	120.174		126.383	38.5535					#N/A	#N/A	1.8	120.174
2	1.9	131.013		130.136	0.768454					#N/A	#N/A	1.9	131.013
2	2	135.158		133.706	2.10713					#N/A	#N/A	2	135.158
2	2.1	133.942		137.109	10.0254					#N/A	#N/A	2.1	133.942
2	2.2	127.712		140.356	159.863					#N/A	#N/A	2.2	127.712
2	2.3	137.042		143.46	41.1849					#N/A	#N/A	2.3	137.042
2	2.4	125.86		146.431	423.144					#N/A	#N/A	2.4	125.86
2	2.5	147.033		149.278	5.0422					#N/A	#N/A	2.5	147.033
2	2.6	163.213		152.01	125.505					#N/A	#N/A	2.6	163.213
2	2.7	146.478		154.635	66.5342					#N/A	#N/A	2.7	146.478
2	2.8	165.475		157.159	69.1502					#N/A	#N/A	2.8	165.475
2	2.9	154.753		159.589	23.3882					#N/A	#N/A	2.9	154.753
2	3	158.111		161.931	14.5932					#N/A	#N/A	3	158.111
2	3.1	165.099		164.19	0.826752					#N/A	#N/A	3.1	165.099
2	3.2	170.489		166.371	16.9593					#N/A	#N/A	3.2	170.489
2	3.3	167.983		168.478	0.245564					#N/A	#N/A	3.3	167.983
2	3.4	159.783		170.516	115.186					#N/A	#N/A	3.4	159.783
2	3.5	199.991		172.488	756.398					#N/A	#N/A	3.5	199.991
2	3.6	178.533		174.398	17.0952					#N/A	#N/A	3.6	178.533
2	3.7	198.577		176.25	498.494					#N/A	#N/A	3.7	198.577
2	3.8	158.53		178.045	380.829					#N/A	#N/A	3.8	158.53
2	3.9	153.86		179.788	672.236					#N/A	#N/A	3.9	153.86
2	4	196.702		181.48	231.727					#N/A	#N/A	4	196.702
2	4.1	199.293		183.124	261.436					#N/A	#N/A	4.1	199.293
2	4.2	188.833		184.722	16.8998					#N/A	#N/A	4.2	188.833
2	4.3	191.441		186.277	26.6686					#N/A	#N/A	4.3	191.441
2	4.4	191.347		187.791	12.6509					#N/A	#N/A	4.4	191.347
2	4.5	194.392		189.264	26.2886					#N/A	#N/A	4.5	194.392
2	4.6	177.458		190.7	175.362					#N/A	#N/A	4.6	177.458
2	4.7	206.996		192.099	221.895					#N/A	#N/A	4.7	206.996
2	4.8	188.984		193.464	20.0756					#N/A	#N/A	4.8	188.984
2	4.9	177.623		194.795	294.891					#N/A	#N/A	4.9	177.623
2	5	196.906		196.095	0.658114					#N/A	#N/A	5	196.906
2	5.1	203.768		197.364	41.0189					#N/A	#N/A	5.1	203.768
2	5.2	218.983		198.603	415.345					#N/A	#N/A	5.2	218.983
2	5.3	204.828		199.814	25.147					#N/A	#N/A	5.3	204.828
2	5.4	209.792		200.998	77.3455					#N/A	#N/A	5.4	209.792
2	5.5	177.767		202.155	594.784					#N/A	#N/A	5.5	177.767
2	5.6	229.123		203.287	667.488					#N/A	#N/A	5.6	229.123
2	5.7	198.169		204.396	38.7706					#N/A	#N/A	5.7	198.169
2	5.8	225.621		205.48	405.644					#N/A	#N/A	5.8	225.621
2	5.9	197.153		206.542	88.1544					#N/A	#N/A	5.9	197.153
2	6	184.106		207.582	551.133					#N/A	#N/A	6	184.106
2	6.1	205.103		208.602	12.243					#N/A	#N/A	6.1	205.103
2	6.2	196.442		209.601	173.141					#N/A	#N/A	6.2	196.442
2	6.3	205.979		210.58	21.1637					#N/A	#N/A	6.3	205.979
2	6.4	199.998		211.54	133.23					#N/A	#N/A	6.4	199.998
2	6.5	196.638		212.482	251.033					#N/A	#N/A	6.5	196.638
2	6.6	210.671		213.406	7.47863					#N/A	#N/A	6.6	210.671
2	6.7	188.671		214.313	657.492					#N/A	#N/A	6.7	188.671
2	6.8	206.036		215.203	84.0376					#N/A	#N/A	6.8	206.036
2	6.9	209.1		216.077	48.6849					#N/A	#N/A	6.9	209.1
2	7	212.149		216.936	22.9117					#N/A	#N/A	7	212.149
2	7.1	219.082		217.779	1.69644					#N/A	#N/A	7.1	219.082
2	7.2	212.976		218.608	31.7117					#N/A	#N/A	7.2	212.976
2	7.3	222.407		219.422	8.91102					#N/A	#N/A	7.3	222.407
2	7.4	240.719		220.222	420.114					#N/A	#N/A	7.4	240.719
2	7.5	234.414		221.009	179.698					#N/A	#N/A	7.5	234.414
2	7.6	232.983		221.783	125.453					#N/A	#N/A	7.6	232.983
2	7.7	230.346		222.544	60.8841					#N/A	#N/A	7.7	230.346
2	7.8	222.395		223.292	0.805657					#N/A	#N/A	7.8	222.395
2	7.9	237.169		224.029	172.676					#N/A	#N/A	7.9	237.169
2	8	223.164		224.754	2.52665					#N/A	#N/A	8	223.164
2	8.1	214.153		225.467	127.996					#N/A	#N/A	8.1	214.153
2	8.2	232.677		226.169	42.3506					#N/A	#N/A	8.2	232.677
2	8.3	227.406		226.861	0.296942					#N/A	#N/A	8.3	227.406
2	8.4	236.42		227.542	78.828					#N/A	#N/A	8.4	236.42
2	8.5	213.86		228.213	206.009					#N/A	#N/A	8.5	213.86
2	8.6	244.118		228.873	232.415					#N/A	#N/A	8.6	244.118
2	8.7	231.468		229.524	3.77975					#N/A	#N/A	8.7	231.468
2	8.8	219.427		230.166	115.325					#N/A	#N/A	8.8	219.427
2	8.9	202.921		230.798	777.132					#N/A	#N/A	8.9	202.921
2	9	255.361		231.421	573.089					#N/A	#N/A	9	255.361
2	9.1	220.955		232.036	122.771					#N/A	#N/A	9.1	220.955
2	9.2	228.691		232.641	15.6089					#N/A	#N/A	9.2	228.691
2	9.3	245.568		233.239	152.023					#N/A	#N/A	9.3	245.568
2	9.4	222.863		233.828	120.235					#N/A	#N/A	9.4	222.863
2	9.5	270.559		234.409	1306.85					#N/A	#N/A	9.5	270.559
2	9.6	209.289		234.982	660.149					#N/A	#N/A	9.6	209.289
2	9.7	223.975		235.548	133.919					#N/A	#N/A	9.7	223.975
2	9.8	241.182		236.106	25.7681					#N/A	#N/A	9.8	241.182
2	9.9	235.646		236.657	1.02161					#N/A	#N/A	9.9	235.646
2	10	256.58		237.2	375.585					#N/A	#N/A	10	256.58

## Sheet: Seasonal
Seasonal growth function (Equations S1 and S2): This fitting method can modulate a seasonal variation in growth rates.
Parameters
w_hat	67.6979
r	0.940002
q	0.753571
t	1.0983
t0	0.0722808
a	0.990727
t1	0.801754
G(t0)	0.22865
Sum of residuals
616.316
Raw data			Estimated value				Graph data
Age	Body size		G(t)	Estimated body size	Residuals		Age	G(t)	Body size
0.1	0.67489		0.25049	1.84671	1.37315		0	0.149415	#NUM!
0.2	7.43249		0.294082	5.10786	5.40388		0.1	0.25049	1.84671
0.3	6.00174		0.301738	5.65377	0.121079		0.2	0.294082	5.10786
0.4	7.93754		0.30873	6.14688	3.20645		0.3	0.301738	5.65377
0.5	6.19204		0.350585	9.00365	7.90519		0.4	0.30873	6.14688
0.6	13.1916		0.44951	15.2405	4.19812		0.5	0.350585	9.00365
0.7	25.1171		0.605918	23.9592	1.34061		0.6	0.44951	15.2405
0.8	33.6732		0.798262	33.1415	0.282725		0.7	0.605918	23.9592
0.9	45.2065		0.99127	40.9282	18.3043		0.8	0.798262	33.1415
1	38.3231		1.14942	46.3881	65.0435		0.9	0.99127	40.9282
1.1	50.3402		1.25049	49.4894	0.723761		1	1.14942	46.3881
1.2	46.6635		1.29408	50.7402	16.619		1.1	1.25049	49.4894
1.3	58.2708		1.30174	50.9546	53.5263		1.2	1.29408	50.7402
1.4	48.8518		1.30873	51.1491	5.27792		1.3	1.30174	50.9546
1.5	51.5438		1.35058	52.287	0.552447		1.4	1.30873	51.1491
1.6	53.8762		1.44951	54.8027	0.858259		1.5	1.35058	52.287
1.7	61.4564		1.60592	58.3152	9.86716		1.6	1.44951	54.8027
1.8	67.7216		1.79826	61.9334	33.5031		1.7	1.60592	58.3152
1.9	67.3584		1.99127	64.8842	6.12204		1.8	1.79826	61.9334
2	63.7313		2.14942	66.8608	9.79396		1.9	1.99127	64.8842
2.1	63.8175		2.25049	67.9401	16.9961		2	2.14942	66.8608
2.2	71.4642		2.29408	68.3649	9.60551		2.1	2.25049	67.9401
2.3	59.1871		2.30174	68.4371	85.5636		2.2	2.29408	68.3649
2.4	73.9949		2.30873	68.5025	30.1669		2.3	2.30174	68.4371
2.5	69.6446		2.35058	68.8812	0.582781		2.4	2.30873	68.5025
2.6	64.7592		2.44951	69.6971	24.3823		2.5	2.35058	68.8812
2.7	70.6852		2.60592	70.7791	0.00881796		2.6	2.44951	69.6971
2.8	71.8046		2.79826	71.8075	8.38165e-06		2.7	2.60592	70.7791
2.9	69.1431		2.99127	72.5624	11.6918		2.8	2.79826	71.8075
3	70.4787		3.14942	73.0131	6.42316		2.9	2.99127	72.5624
3.1	81.0313		3.25049	73.2358	60.7699		3	3.14942	73.0131
3.2	77.4391		3.29408	73.3181	16.9828		3.1	3.25049	73.2358
3.3	71.3057		3.30174	73.3318	4.10501		3.2	3.29408	73.3181
3.4	78.7821		3.30873	73.3441	29.5725		3.3	3.30174	73.3318
3.5	72.4299		3.35058	73.4137	0.967976		3.4	3.30873	73.3441
3.6	78.3818		3.44951	73.5537	23.3101		3.5	3.35058	73.4137
3.7	68.9292		3.60592	73.715	22.9036		3.6	3.44951	73.5537
3.8	76.3562		3.79826	73.836	6.35112		3.7	3.60592	73.715
3.9	70.619		3.99127	73.8987	10.7562		3.8	3.79826	73.836
4	70.583		4.14942	73.9226	11.1525		3.9	3.99127	73.8987
							4	4.14942	73.9226

## Sheet: equation S3
Deformed q-VBGF (equation S3): This function estimates a growth curve which passes through a constrained point (t1,w1).
Parameters
w_hat	not defined
r	2.74001
q	3.15107
t	0.397818
t0	-0.072614
t1	2.5
w1	150
Sum of residuals
16840.3
Raw data			Estimated value			Graph data
Age	Body size		Estimated body size	Residuals		Age	Body size
0.1	11.6787		9.77026	3.64214		0	1.81133
0.2	27.0361		20.1358	47.6155		0.1	9.77026
0.3	20.4191		30.79	107.555		0.2	20.1358
0.4	37.8239		40.9956	10.0601		0.3	30.79
0.5	55.1386		50.5266	21.2707		0.4	40.9956
0.6	58.2469		59.3464	1.20895		0.5	50.5266
0.7	74.401		67.4888	47.7786		0.6	59.3464
0.8	81.1436		75.0105	37.6149		0.7	67.4888
0.9	71.8019		81.973	103.452		0.8	75.0105
1	72.2969		88.4348	260.433		0.9	81.973
1.1	93.3042		94.4492	1.3109		1	88.4348
1.2	107.632		100.063	57.2933		1.1	94.4492
1.3	116.157		105.318	117.489		1.2	100.063
1.4	110.816		110.25	0.320112		1.3	105.318
1.5	97.2554		114.891	311.02		1.4	110.25
1.6	140.293		119.269	442.023		1.5	114.891
1.7	133.244		123.407	96.7721		1.6	119.269
1.8	120.174		127.326	51.1533		1.7	123.407
1.9	131.013		131.047	0.00118926		1.8	127.326
2	135.158		134.585	0.328014		1.9	131.047
2.1	133.942		137.955	16.1037		2	134.585
2.2	127.712		141.171	181.127		2.1	137.955
2.3	137.042		144.243	51.85		2.2	141.171
2.4	125.86		147.183	454.656		2.3	144.243
2.5	147.033		150	8.80566		2.4	147.183
2.6	163.213		152.703	110.469		2.5	150
2.7	146.478		155.299	77.8028		2.6	152.703
2.8	165.475		157.795	58.9791		2.7	155.299
2.9	154.753		160.198	29.648		2.8	157.795
3	158.111		162.514	19.3848		2.9	160.198
3.1	165.099		164.747	0.123786		3	162.514
3.2	170.489		166.904	12.8535		3.1	164.747
3.3	167.983		168.987	1.0099		3.2	166.904
3.4	159.783		171.003	125.868		3.3	168.987
3.5	199.991		172.953	731.056		3.4	171.003
3.6	178.533		174.842	13.6248		3.5	172.953
3.7	198.577		176.673	479.783		3.6	174.842
3.8	158.53		178.448	396.735		3.7	176.673
3.9	153.86		180.172	692.316		3.8	178.448
4	196.702		181.846	220.715		3.9	180.172
4.1	199.293		183.472	250.287		4	181.846
4.2	188.833		185.054	14.2836		4.1	183.472
4.3	191.441		186.592	23.5121		4.2	185.054
4.4	191.347		188.09	10.61		4.3	186.592
4.5	194.392		189.549	23.4535		4.4	188.09
4.6	177.458		190.97	182.58		4.5	189.549
4.7	206.996		192.355	214.341		4.6	190.97
4.8	188.984		193.706	22.3046		4.7	192.355
4.9	177.623		195.025	302.814		4.8	193.706
5	196.906		196.311	0.353586		4.9	195.025
5.1	203.768		197.568	38.4409		5	196.311
5.2	218.983		198.796	407.52		5.1	197.568
5.3	204.828		199.995	23.3579		5.2	198.796
5.4	209.792		201.168	74.3692		5.3	199.995
5.5	177.767		202.316	602.637		5.4	201.168
5.6	229.123		203.438	659.736		5.5	202.316
5.7	198.169		204.536	40.5439		5.6	203.438
5.8	225.621		205.612	400.363		5.7	204.536
5.9	197.153		206.665	90.471		5.8	205.612
6	184.106		207.696	556.496		5.9	206.665
6.1	205.103		208.707	12.9935		6	207.696
6.2	196.442		209.698	175.721		6.1	208.707
6.3	205.979		210.67	21.9995		6.2	209.698
6.4	199.998		211.623	135.142		6.3	210.67
6.5	196.638		212.557	253.428		6.4	211.623
6.6	210.671		213.475	7.85827		6.5	212.557
6.7	188.671		214.375	660.673		6.6	213.475
6.8	206.036		215.259	85.0596		6.7	214.375
6.9	209.1		216.127	49.3774		6.8	215.259
7	212.149		216.979	23.3306		6.9	216.127
7.1	219.082		217.817	1.5992		7	216.979
7.2	212.976		218.64	32.0779		7.1	217.817
7.3	222.407		219.449	8.74954		7.2	218.64
7.4	240.719		220.244	419.208		7.3	219.449
7.5	234.414		221.026	179.235		7.4	220.244
7.6	232.983		221.795	125.171		7.5	221.026
7.7	230.346		222.552	60.7576		7.6	221.795
7.8	222.395		223.296	0.812499		7.7	222.552
7.9	237.169		224.028	172.685		7.8	223.296
8	223.164		224.749	2.51295		7.9	224.028
8.1	214.153		225.459	127.812		8	224.749
8.2	232.677		226.158	42.5042		8.1	225.459
8.3	227.406		226.846	0.313863		8.2	226.158
8.4	236.42		227.523	79.1601		8.3	226.846
8.5	213.86		228.191	205.381		8.4	227.523
8.6	244.118		228.848	233.178		8.5	228.191
8.7	231.468		229.496	3.88931		8.6	228.848
8.8	219.427		230.135	114.664		8.7	229.496
8.9	202.921		230.765	775.264		8.8	230.135
9	255.361		231.385	574.82		8.9	230.765
9.1	220.955		231.997	121.917		9	231.385
9.2	228.691		232.6	15.2867		9.1	231.997
9.3	245.568		233.195	153.091		9.2	232.6
9.4	222.863		233.782	119.241		9.3	233.195
9.5	270.559		234.361	1310.28		9.4	233.782
9.6	209.289		234.933	657.613		9.5	234.361
9.7	223.975		235.497	132.735		9.6	234.933
9.8	241.182		236.053	26.3093		9.7	235.497
9.9	235.646		236.602	0.914007		9.8	236.053
10	256.58		237.144	377.771		9.9	236.602
						10	237.144

## Sheet: equation S4
Deformed q-VBGF (equation S4): This function estimates a growth curve which passes through a constrained point (t1,w1), instead of (t0,0), such as the size and age at birth. This fitting method can generate a growth curve even if the actual data in early life stage is limited.
Parameters
w_hat	854.861
r	2.65949
q	2.17306
t	0.669446
t0	not defined
t1	0.1
w1	8.4
Sum of residuals
11441.2
Raw data				Estimated value			Graph data
Age	Body size			Estimated body size	Residuals		Age	Body size
2	135.158			129.883	27.8204		0	2.88402
2.1	133.942			133.688	0.0645036		0.1	8.4
2.2	127.712			137.313	92.18		0.2	15.6458
2.3	137.042			140.77	13.8977		0.3	23.7656
2.4	125.86			144.07	331.605		0.4	32.2122
2.5	147.033			147.224	0.0364988		0.5	40.6563
2.6	163.213			150.24	168.313		0.6	48.9073
2.7	146.478			153.127	44.2053		0.7	56.8604
2.8	165.475			155.893	91.8067		0.8	64.4624
2.9	154.753			158.546	14.3878		0.9	71.6921
3	158.111			161.093	8.89048		1	78.5471
3.1	165.099			163.539	2.43503		1.1	85.0358
3.2	170.489			165.89	21.1471		1.2	91.1733
3.3	167.983			168.153	0.0290128		1.3	96.9776
3.4	159.783			170.331	111.255		1.4	102.468
3.5	199.991			172.43	759.595		1.5	107.665
3.6	178.533			174.454	16.6396		1.6	112.587
3.7	198.577			176.406	491.524		1.7	117.253
3.8	158.53			178.291	390.497		1.8	121.68
3.9	153.86			180.112	689.175		1.9	125.885
4	196.702			181.872	219.924		2	129.883
4.1	199.293			183.575	247.052		2.1	133.688
4.2	188.833			185.222	13.0373		2.2	137.313
4.3	191.441			186.818	21.3772		2.3	140.77
4.4	191.347			188.363	8.90426		2.4	144.07
4.5	194.392			189.862	20.5206		2.5	147.224
4.6	177.458			191.314	192.013		2.6	150.24
4.7	206.996			192.724	203.674		2.7	153.127
4.8	188.984			194.093	26.1025		2.8	155.893
4.9	177.623			195.422	316.787		2.9	158.546
5	196.906			196.713	0.0373481		3	161.093
5.1	203.768			197.968	33.6424		3.1	163.539
5.2	218.983			199.188	391.817		3.2	165.89
5.3	204.828			200.376	19.8258		3.3	168.153
5.4	209.792			201.531	68.2399		3.4	170.331
5.5	177.767			202.656	619.491		3.5	172.43
5.6	229.123			203.752	643.687		3.6	174.454
5.7	198.169			204.82	44.2351		3.7	176.406
5.8	225.621			205.86	390.471		3.8	178.291
5.9	197.153			206.875	94.5137		3.9	180.112
6	184.106			207.864	564.453		4	181.872
6.1	205.103			208.83	13.892		4.1	183.575
6.2	196.442			209.772	177.684		4.2	185.222
6.3	205.979			210.692	22.2078		4.3	186.818
6.4	199.998			211.59	134.39		4.4	188.363
6.5	196.638			212.468	250.581		4.5	189.862
6.6	210.671			213.325	7.04258		4.6	191.314
6.7	188.671			214.163	649.835		4.7	192.724
6.8	206.036			214.983	80.0417		4.8	194.093
6.9	209.1			215.784	44.6771		4.9	195.422
7	212.149			216.568	19.5248		5	196.713
7.1	219.082			217.335	3.05083		5.1	197.968
7.2	212.976			218.086	26.1046		5.2	199.188
7.3	222.407			218.82	12.8632		5.3	200.376
7.4	240.719			219.54	448.543		5.4	201.531
7.5	234.414			220.245	200.772		5.5	202.656
7.6	232.983			220.935	145.158		5.6	203.752
7.7	230.346			221.611	76.2989		5.7	204.82
7.8	222.395			222.274	0.0144277		5.8	205.86
7.9	237.169			222.924	202.919		5.9	206.875
8	223.164			223.562	0.158104		6	207.864
8.1	214.153			224.187	100.664		6.1	208.83
8.2	232.677			224.8	62.0546		6.2	209.772
8.9	202.921			228.784	668.888		6.3	210.692
9	255.361			229.313	678.486		6.4	211.59
							6.5	212.468
							6.6	213.325
							6.7	214.163
							6.8	214.983
							6.9	215.784
							7	216.568
							7.1	217.335
							7.2	218.086
							7.3	218.82
							7.4	219.54
							7.5	220.245
							7.6	220.935
							7.7	221.611
							7.8	222.274
							7.9	222.924
							8	223.562
							8.1	224.187
							8.2	224.8
							8.3	225.401
							8.4	225.991
							8.5	226.57
							8.6	227.139
							8.7	227.697
							8.8	228.245
							8.9	228.784
							9	229.313
							9.1	229.832
							9.2	230.343
							9.3	230.845
							9.4	231.338
							9.5	231.823
							9.6	232.3
							9.7	232.77
							9.8	233.231
							9.9	233.685
							10	234.131

## Sheet: equation S5
Deformed q-VBGF (equation S5): This function estimates a growth curve which passes through two arbitrary constrained points (t1,w1) and (t2,w2). This fitting method can generate a robust estimate of the growth curve, even if the actual data is limited, by setting the two coinstrained points from outside sources.
Parameters
r	3.38384
q	2.65147
T	0.679535
t1	0.1
w1	8.4
t2	2.5
w2	150
t	0.343429
Sum of residuals
11548.8
Raw data			Estimated value			Graph data
Age	Body size		Estimated body size	Residuals		Age	Body size
2	135.158		133.999	1.34288		0	1.8662
2.1	133.942		137.511	12.7386		0.1	8.4
2.2	127.712		140.856	172.751		0.2	17.4517
2.3	137.042		144.045	49.0311		0.3	27.3068
2.4	125.86		147.089	450.666		0.4	37.1349
2.5	147.033		150	8.80566		0.5	46.5719
2.6	163.213		152.786	108.719		0.6	55.4756
2.7	146.478		155.456	80.6089		0.7	63.8083
2.8	165.475		158.018	55.6053		0.8	71.5802
2.9	154.753		160.478	32.7743		0.9	78.8229
3	158.111		162.843	22.3921		1	85.576
3.1	165.099		165.119	0.000382751		1.1	91.8808
3.2	170.489		167.311	10.1012		1.2	97.7768
3.3	167.983		169.424	2.07714		1.3	103.301
3.4	159.783		171.462	136.398		1.4	108.487
3.5	199.991		173.431	705.43		1.5	113.366
3.6	178.533		175.333	10.239		1.6	117.964
3.7	198.577		177.172	458.133		1.7	122.305
3.8	158.53		178.952	417.071		1.8	126.412
3.9	153.86		180.676	719.107		1.9	130.305
4	196.702		182.346	206.09		2	133.999
4.1	199.293		183.966	234.916		2.1	137.511
4.2	188.833		185.537	10.8658		2.2	140.856
4.3	191.441		187.062	19.1793		2.3	144.045
4.4	191.347		188.543	7.8635		2.4	147.089
4.5	194.392		189.983	19.4379		2.5	150
4.6	177.458		191.382	193.896		2.6	152.786
4.7	206.996		192.744	203.116		2.7	155.456
4.8	188.984		194.069	25.859		2.8	158.018
4.9	177.623		195.359	314.558		2.9	160.478
5	196.906		196.616	0.084379		3	162.843
5.1	203.768		197.84	35.1387		3.1	165.119
5.2	218.983		199.034	397.938		3.2	167.311
5.3	204.828		200.199	21.4309		3.3	169.424
5.4	209.792		201.336	71.515		3.4	171.462
5.5	177.767		202.445	608.997		3.5	173.431
5.6	229.123		203.528	655.121		3.6	175.333
5.7	198.169		204.586	41.1782		3.7	177.172
5.8	225.621		205.62	400.038		3.8	178.952
5.9	197.153		206.63	89.8178		3.9	180.676
6	184.106		207.619	552.827		4	182.346
6.1	205.103		208.585	12.1268		4.1	183.966
6.2	196.442		209.531	171.308		4.2	185.537
6.3	205.979		210.456	20.042		4.3	187.062
6.4	199.998		211.362	129.158		4.4	188.543
6.5	196.638		212.25	243.726		4.5	189.983
6.6	210.671		213.119	5.99025		4.6	191.382
6.7	188.671		213.971	640.047		4.7	192.744
6.8	206.036		214.805	76.8989		4.8	194.069
6.9	209.1		215.624	42.558		4.9	195.359
7	212.149		216.426	18.2908		5	196.616
7.1	219.082		217.213	3.49154		5.1	197.84
7.2	212.976		217.985	25.088		5.2	199.034
7.3	222.407		218.743	13.4266		5.3	200.199
7.4	240.719		219.486	450.818		5.4	201.336
7.5	234.414		220.216	201.577		5.5	202.445
7.6	232.983		220.933	145.205		5.6	203.528
7.7	230.346		221.637	75.8528		5.7	204.586
7.8	222.395		222.329	0.00435302		5.8	205.62
7.9	237.169		223.008	200.541		5.9	206.63
8	223.164		223.676	0.261952		6	207.619
8.1	214.153		224.332	103.606		6.1	208.585
8.2	232.677		224.977	59.2847		6.2	209.531
8.9	202.921		229.208	690.991		6.3	210.456
9	255.361		229.774	654.658		6.4	211.362
						6.5	212.25
						6.6	213.119
						6.7	213.971
						6.8	214.805
						6.9	215.624
						7	216.426
						7.1	217.213
						7.2	217.985
						7.3	218.743
						7.4	219.486
						7.5	220.216
						7.6	220.933
						7.7	221.637
						7.8	222.329
						7.9	223.008
						8	223.676
						8.1	224.332
						8.2	224.977
						8.3	225.612
						8.4	226.236
						8.5	226.85
						8.6	227.453
						8.7	228.047
						8.8	228.632
						8.9	229.208
						9	229.774
						9.1	230.332
						9.2	230.881
						9.3	231.422
						9.4	231.955
						9.5	232.48
						9.6	232.998
						9.7	233.508
						9.8	234.01
						9.9	234.505
						10	234.994
